# Supplementary material for: Evaluating the Application of MUSE Diffusion-Weighted Imaging in Esophageal Cancer in Comparison with HR and Single-Shot DWIs
Source: Diagnostics (Basel). 2026 Apr 13;16(8):1155. doi: 10.3390/diagnostics16081155 (PMC13114448; doi:10.3390/diagnostics16081155)
Supplement: Supplementary file 1 [file diagnostics-16-01155-s001.zip]

Archive with 1 entries (1 files):
- diagnostics-4130419-supplementary.pdf
